# Supplementary material for: Pairwise Kinship Analysis by the Index of Chromosome Sharing Using High-Density Single Nucleotide Polymorphisms
Source: PLoS One. 2016 Jul 29;11(7):e0160287. doi: 10.1371/journal.pone.0160287 (PMC4966930; doi:10.1371/journal.pone.0160287)
Supplement: S3 Table — (XLSX) [file pone.0160287.s004.xlsx]

## Sheet: Collateral
Collateral relatives
Actual relationship	Pair ID	Predicted relationship
		C-1	C-2	C-3	C-4	C-5	UN
C-1	1	0.99995	4.98 × 10-5	2.17 × 10-11	6.75 × 10-13	6.63 × 10-16	1.36 × 10-57
	2	0.991864	8.14 × 10-4	4.49 × 10-9	3.97 × 10-11	3.26 × 10-14	6.03 × 10-54
	3	0.999343	6.57 × 10-4	2.97 × 10-10	4.44 × 10-12	3.92 × 10-15	9.95 × 10-56
	4	0.990343	9.66 × 10-3	5.42 × 10-9	4.65 × 10-11	3.80 × 10-14	7.97 × 10-54
	5	0.999987	1.31 × 10-5	6.35 × 10-12	3.32 × 10-13	3.53 × 10-16	1.40 × 10-58
	6	0.999955	4.52 × 10-5	1.98 × 10-11	6.35 × 10-13	6.27 × 10-16	1.16 × 10-57
	7	0.999972	2.79 × 10-5	1.25 × 10-11	4.80 × 10-13	4.87 × 10-16	5.11 × 10-58
	8	0.999855	1.45 × 10-4	6.24 × 10-11	1.39 × 10-12	1.29 × 10-15	8.17 × 10-57
	9	0.968312	3.17 × 10-2	2.04 × 10-8	1.42 × 10-10	1.13 × 10-13	5.49 × 10-53
	10	0.999069	9.31 × 10-4	4.29 × 10-10	5.92 × 10-12	5.17 × 10-15	1.76 × 10-55
C-2	1	1.84 × 10-5	0.999974	7.54 × 10-6	1.24 × 10-8	8.56 × 10-12	7.26 × 10-48
	2	7.87 × 10-16	0.99803	1.97 × 10-3	1.57 × 10-6	1.15 × 10-9	3.75 × 10-40
	3	3.93 × 10-8	0.999972	2.83 × 10-5	3.39 × 10-8	2.33 × 10-11	2.27 × 10-44
	4	4.63 × 10-9	0.999954	4.58 × 10-5	5.05 × 10-8	3.48 × 10-11	7.46 × 10-44
	5	9.92 × 10-6	0.999982	8.56 × 10-6	1.35 × 10-8	9.35 × 10-12	1.03 × 10-45
	6	3.77 × 10-15	0.998671	1.33 × 10-3	1.07 × 10-6	7.81 × 10-10	1.61 × 10-40
	7	2.43 × 10-6	0.999986	1.15 × 10-5	1.68 × 10-8	1.16 × 10-11	2.27 × 10-45
	8	1.14 × 10-14	0.999137	8.62 × 10-4	7.11 × 10-7	5.12 × 10-10	6.27 × 10-41
C-3	1	1.22 × 10-94	1.96 × 10-16	0.865936	0.133321	7.43 × 10-4	6.33 × 10-25
	2	1.25 × 10-54	4.51 × 10-7	0.995761	4.23 × 10-3	7.36 × 10-6	2.32 × 10-31
	3	1.33 × 10-56	1.60 × 10-7	0.995092	4.90 × 10-3	8.98 × 10-6	5.07 × 10-31
	4	7.36 × 10-37	4.45 × 10-3	0.994167	1.38 × 10-3	1.55 × 10-6	1.46 × 10-34
	5	4.39 × 10-84	6.48 × 10-14	0.948649	5.11 × 10-2	2.06 × 10-4	1.58 × 10-26
	6	1.20 × 10-74	1.07 × 10-11	0.978151	2.18 × 10-2	6.63 × 10-5	5.06 × 10-28
	7	9.65 × 10-85	4.53 × 10-14	0.945456	5.43 × 10-2	2.23 × 10-4	2.00 × 10-26
C-4	1	1.11 × 10-184	6.46 × 10-41	2.08 × 10-4	0.90503	9.48 × 10-2	4.19 × 10-16
	2	3.24 × 10-168	3.21 × 10-36	1.61 × 10-3	0.941802	5.66 × 10-2	2.35 × 10-17
	3	5.93 × 10-310	5.12 × 10-78	1.83 × 10-12	0.10504	0.89496	6.46 × 10-9
	4	9.43 × 10-151	2.75 × 10-31	1.29 × 10-2	0.954938	3.21 × 10-2	9.13 × 10-19
	5	2.41 × 10-171	4.14 × 10-37	1.10 × 10-3	0.936414	6.25 × 10-2	4.11 × 10-17
C-5	1	2.97 × 10-161	3.02 × 10-34	3.74 × 10-3	0.950969	4.53 × 10-2	6.60 × 10-18
	2	1.37 × 10-279	8.32 × 10-69	2.74 × 10-10	0.258014	0.741986	2.69 × 10-10
	3	6.52 × 10-258	2.63 × 10-62	8.20 × 10-9	0.428625	0.571376	2.08 × 10-11
UN	1	≈ 0	9.68 × 10-206	2.99 × 10-47	4.13 × 10-11	1.10 × 10-3	0.998897
	2	≈ 0	1.35 × 10-214	6.13 × 10-50	4.84 × 10-12	3.57 × 10-4	0.999643
	3	≈ 0	7.15 × 10-274	1.03 × 10-67	7.57 × 10-18	5.53 × 10-7	0.999999
	4	≈ 0	1.18 × 10-258	3.49× 10-63	2.02 × 10-16	2.47 × 10-6	0.999997
	5	≈ 0	3.27 × 10-254	7.40 × 10-62	5.36 × 10-16	3.91 × 10-6	0.999996
	6	≈ 0	6.74 × 10-232	3.64 × 10-55	8.25 × 10-14	4.49 × 10-5	0.999955
	7	≈ 0	5.65 × 10-215	4.71 × 10-50	4.42 × 10-12	3.41 × 10-4	0.999659
UN, unrelated.
The highest posterior probability among each relationship is in bold font.

## Sheet: Lineal
Lineal relatives
Actual relationship	Pair ID	Predicted relationship
		L-2	L-3	UN
L-2	1	0.999788	2.12 × 10-4	4.26 × 10-90
	2	0.998249	1.75 × 10-3	8.41 × 10-82
	3	0.99985	1.50 × 10-4	1.32 × 10-91
	4	0.997047	2.95 × 10-3	6.29 × 10-80
	5	0.949454	5.05 × 10-2	1.46 × 10-70
	6	0.999931	6.90 × 10-5	3.85 × 10-95
	7	0.999633	3.68 × 10-4	8.28 × 10-88
	8	0.999777	2.23 × 10-4	6.97 × 10-90
L-3	1	1.57 × 10-4	0.999843	8.61 × 10-46
UN	1	3.31 × 10-55	1.02 × 10-16	≈ 1
	2	1.94 × 10-64	9.94 × 10-21	≈ 1
	3	1.55 × 10-74	1.25 × 10-24	≈ 1
	4	2.99 × 10-62	8.16 × 10-20	≈ 1
	5	2.36 × 10-59	1.44 × 10-18	≈ 1
	6	9.04 × 10-69	1.82 × 10-22	≈ 1
	7	3.00 × 10-53	8.19 × 10-16	≈ 1
UN, unrelated.
The highest posterior probability among each relationshipis in bold font.
